# Supplementary material for: Gastric Inhibitory Polypeptide Receptor (GIPR) Overexpression Reduces the Tumorigenic Potential of Retinoblastoma Cells
Source: Cancers (Basel). 2024 Apr 25;16(9):1656. doi: 10.3390/cancers16091656 (PMC11083251; doi:10.3390/cancers16091656)
Supplement: Supplementary file 1 [file cancers-16-01656-s001.zip]

Archive with 1 entries (1 files):
- cancers-2953080-supplementary.pdf
